# Supplementary material for: Metagenomic inference of microbial community composition and function in the weathering crust aquifer of a temperate glacier
Source: Front Microbiomes. 2024 Nov 13;3:1488744. doi: 10.3389/frmbi.2024.1488744 (PMC12993576; doi:10.3389/frmbi.2024.1488744)
Supplement: Supplementary file 2 [file Table5.xlsx]

## Sheet: A
Table S5. (A) OTUs enriched or depleted in WCA compared to near-surface samples according to DESEQ2 analysis. P< 0.05. (B) OTUs enriched or depleted in WCA compared to englacial samples according to DESEQ2 analysis. P< 0.05.
Identifier	baseMean	log2FoldChange	lfcSE	stat	pvalue	padj	domain	phylum	class	order	family	genus	species
OTU 17	10.1691	-3.76451	0.891166	-4.22425	2.4e-05	0.005551	Bacteria	Pseudomonadota	Gammaproteobacteria	Burkholderiales	Oxalobacteraceae	NA	NA
OTU 21	8.92719	-3.34322	0.877669	-3.80921	0.000139	0.006735	Bacteria	Pseudomonadota	Gammaproteobacteria	Burkholderiales	Oxalobacteraceae	NA	NA
OTU 50	4.90389	-3.22896	0.90853	-3.55405	0.000379	0.007282	Bacteria	Pseudomonadota	Gammaproteobacteria	Burkholderiales	Oxalobacteraceae	Massilia	NA
OTU 43	5.20803	-3.15481	0.841837	-3.74753	0.000179	0.006735	Bacteria	Pseudomonadota	Gammaproteobacteria	Burkholderiales	Oxalobacteraceae	undibacterium	NA
OTU 77	3.7864	-2.88062	0.814348	-3.53734	0.000404	0.007282	Bacteria	Pseudomonadota	Gammaproteobacteria	Burkholderiales	Oxalobacteraceae	NA	NA
OUT 44	5.02864	-2.75442	0.81612	-3.37502	0.000738	0.009423	Bacteria	Pseudomonadota	Gammaproteobacteria	Burkholderiales	Oxalobacteraceae	undibacterium	NA
OTU 37	5.54218	-2.74545	0.813541	-3.37469	0.000739	0.009423	Bacteria	Pseudomonadota	Gammaproteobacteria	Burkholderiales	NA	NA	NA
OTU 113	2.93655	-2.56944	0.773302	-3.32269	0.000892	0.010698	Bacteria	Pseudomonadota	Gammaproteobacteria	Burkholderiales	Oxalobacteraceae	NA	NA
OTU 111	2.90761	-2.50825	0.787315	-3.18583	0.001443	0.015877	Bacteria	Pseudomonadota	Gammaproteobacteria	Burkholderiales	Oxalobacteraceae	NA	NA
OTU 121	2.75392	-2.44199	0.783231	-3.11784	0.001822	0.017813	Bacteria	Pseudomonadota	Gammaproteobacteria	Burkholderiales	Oxalobacteraceae	NA	NA
OTU 137	2.57634	-2.37589	0.802311	-2.96131	0.003063	0.025029	Bacteria	Pseudomonadota	Gammaproteobacteria	Burkholderiales	Oxalobacteraceae	Massilia	NA
OTU 120	2.77206	-2.36608	0.798638	-2.96264	0.00305	0.025029	Bacteria	Pseudomonadota	Alphaproteobacteria	Rickettsiales	Mitochondria	Mitochondria	Closterium_baillyanum
OTU 72	3.89855	-2.26535	0.791248	-2.86301	0.004196	0.030773	Bacteria	Pseudomonadota	Gammaproteobacteria	Burkholderiales	Oxalobacteraceae	NA	NA
OTU 152	2.39299	-2.25346	0.776025	-2.90385	0.003686	0.028621	Bacteria	Pseudomonadota	Gammaproteobacteria	Burkholderiales	Oxalobacteraceae	undibacterium	Oxalobacteraceae_bacterium
OTU 60	4.2692	-2.23164	0.825453	-2.70353	0.006861	0.046441	Bacteria	Pseudomonadota	Gammaproteobacteria	Burkholderiales	Oxalobacteraceae	NA	NA
OTU 108	2.96765	-2.20808	0.763096	-2.89358	0.003809	0.028729	Bacteria	Pseudomonadota	Gammaproteobacteria	Burkholderiales	Comamonadaceae	NA	NA
OTU 134	2.60311	-2.17583	0.787963	-2.76134	0.005757	0.040426	Bacteria	Pseudomonadota	Gammaproteobacteria	Burkholderiales	Oxalobacteraceae	NA	NA
OTU 150	2.41977	-2.17368	0.727072	-2.98964	0.002793	0.024579	Bacteria	Pseudomonadota	Gammaproteobacteria	Burkholderiales	NA	NA	NA
OTU 173	2.27364	-2.14979	0.779526	-2.75782	0.005819	0.040426	Bacteria	Pseudomonadota	Gammaproteobacteria	Burkholderiales	Oxalobacteraceae	undibacterium	Oxalobacteraceae_bacterium
OTU 210	2.04947	1.99142	0.673958	2.95481	0.003129	0.025029	Bacteria	NA	NA	NA	NA	NA	NA
OTU 192	2.16954	2.08994	0.664795	3.14374	0.001668	0.016937	Bacteria	Pseudomonadota	Alphaproteobacteria	Caulobacterales	Caulobacteraceae	Brevundimonas	NA
OTU 205	2.10951	2.12311	0.675138	3.14471	0.001663	0.016937	Bacteria	Pseudomonadota	NA	NA	NA	NA	NA
OTU 144	2.49902	2.29203	0.700612	3.27147	0.00107	0.012281	Bacteria	Pseudomonadota	Alphaproteobacteria	Caulobacterales	Caulobacteraceae	Brevundimonas	NA
OTU 175	2.29033	2.33451	0.672339	3.47223	0.000516	0.008103	Bacteria	Pseudomonadota	Alphaproteobacteria	Caulobacterales	Caulobacteraceae	Brevundimonas	NA
OTU 115	2.88924	2.34769	0.757486	3.09931	0.00194	0.018289	Bacteria	Pseudomonadota	Gammaproteobacteria	Xanthomonadales	Xanthomonadaceae	NA	NA
OTU 85	3.55035	2.38156	0.77536	3.07156	0.002129	0.019385	Bacteria	Pseudomonadota	Gammaproteobacteria	Pseudomonadales	Pseudomonadaceae	Pseudomonas	NA
OTU 199	2.16882	2.3828	0.68682	3.46932	0.000522	0.008103	Bacteria	Pseudomonadota	Gammaproteobacteria	Xanthomonadales	Xanthomonadaceae	Stenotrophomonas	NA
OTU 143	2.52976	2.41103	0.699957	3.44454	0.000572	0.00839	Bacteria	Pseudomonadota	Gammaproteobacteria	Xanthomonadales	Xanthomonadaceae	Stenotrophomonas	NA
OTU 132	2.61945	2.42889	0.720573	3.37078	0.00075	0.009423	Bacteria	Pseudomonadota	Gammaproteobacteria	Pseudomonadales	Pseudomonadaceae	Pseudomonas	NA
OTU 176	2.28925	2.51375	0.69445	3.61977	0.000295	0.007282	Bacteria	Pseudomonadota	Alphaproteobacteria	Caulobacterales	Caulobacteraceae	Brevundimonas	NA
OTU 157	2.43934	2.54663	0.703653	3.61915	0.000296	0.007282	Bacteria	Pseudomonadota	Gammaproteobacteria	Xanthomonadales	Xanthomonadaceae	Stenotrophomonas	NA
OTU 119	2.79991	2.63356	0.744946	3.53524	0.000407	0.007282	Bacteria	Pseudomonadota	Gammaproteobacteria	Xanthomonadales	Xanthomonadaceae	NA	NA
OTU 148	2.43898	2.66228	0.707664	3.76206	0.000169	0.006735	Bacteria	Pseudomonadota	Alphaproteobacteria	Caulobacterales	Caulobacteraceae	Brevundimonas	NA
OTU 68	4.00097	2.70517	0.765774	3.5326	0.000411	0.007282	Bacteria	Pseudomonadota	Gammaproteobacteria	Xanthomonadales	Xanthomonadaceae	Stenotrophomonas	NA
OTU 87	3.46066	2.75619	0.780534	3.53117	0.000414	0.007282	Bacteria	Pseudomonadota	Alphaproteobacteria	Caulobacterales	Caulobacteraceae	NA	NA
OTU 110	2.95036	2.79678	0.753633	3.71107	0.000206	0.006811	Bacteria	Pseudomonadota	Alphaproteobacteria	Caulobacterales	Caulobacteraceae	Brevundimonas	NA
OTU 1732	2.76918	2.89625	0.734918	3.94092	8.12e-05	0.005551	Bacteria	Pseudomonadota	Gammaproteobacteria	Xanthomonadales	Xanthomonadaceae	Stenotrophomonas	NA
OTU 96	3.24981	2.98186	0.758281	3.9324	8.41e-05	0.005551	Bacteria	Pseudomonadota	Alphaproteobacteria	Caulobacterales	Caulobacteraceae	Brevundimonas	NA
OTU 76	3.76011	3.19823	0.797051	4.01258	6.01e-05	0.005551	Bacteria	Pseudomonadota	Alphaproteobacteria	Caulobacterales	Caulobacteraceae	Brevundimonas	NA

## Sheet: B
Identifier	baseMean	log2FoldChange	lfcSE	stat	pvalue	padj	domain	phylum	class	order	family	genus	species
OTU 5	21.9518	-5.99989	1.02393	-5.85964	4.64e-09	2.17e-06	Bacteria	Pseudomonadota	Gammaproteobacteria	Pseudomonadales	Pseudomonadaceae	Pseudomonas	NA
OTU 8	15.2886	-5.12455	0.963091	-5.32094	1.03e-07	2.07e-05	Bacteria	Pseudomonadota	Gammaproteobacteria	Pseudomonadales	Pseudomonadaceae	Pseudomonas	NA
OTU 14	11.8359	-5.06398	0.969711	-5.22216	1.77e-07	2.07e-05	Bacteria	Pseudomonadota	Gammaproteobacteria	Pseudomonadales	Pseudomonadaceae	Pseudomonas	NA
OTU 10	14.5078	-5.05092	0.959204	-5.26575	1.4e-07	2.07e-05	Bacteria	Pseudomonadota	Gammaproteobacteria	Pseudomonadales	Pseudomonadaceae	Pseudomonas	NA
OTU 19	9.85475	-4.78068	0.94808	-5.04249	4.6e-07	4.3e-05	Bacteria	Pseudomonadota	Gammaproteobacteria	Pseudomonadales	Pseudomonadaceae	Pseudomonas	NA
OTU 4	21.984	-4.72437	0.962218	-4.90987	9.11e-07	7.11e-05	Bacteria	Pseudomonadota	Gammaproteobacteria	Pseudomonadales	Pseudomonadaceae	Pseudomonas	NA
OTU 24	8.17305	-4.48699	0.940427	-4.77123	1.83e-06	0.000122	Bacteria	Pseudomonadota	Gammaproteobacteria	Pseudomonadales	Pseudomonadaceae	Pseudomonas	NA
OTU 3	23.576	-4.35855	0.937696	-4.64815	3.35e-06	0.000174	Bacteria	Pseudomonadota	Gammaproteobacteria	Pseudomonadales	Pseudomonadaceae	Pseudomonas	NA
OTU 29	7.45263	-4.34667	0.930297	-4.67235	2.98e-06	0.000174	Bacteria	Pseudomonadota	Gammaproteobacteria	Pseudomonadales	Pseudomonadaceae	Pseudomonas	NA
OTU 23	8.32494	-4.18955	0.912367	-4.59196	4.39e-06	0.000205	Bacteria	Pseudomonadota	Gammaproteobacteria	Pseudomonadales	Pseudomonadaceae	Pseudomonas	NA
OTU 2	33.1498	-4.17276	0.987566	-4.2253	2.39e-05	0.000588	Bacteria	Pseudomonadota	Gammaproteobacteria	NA	NA	NA	NA
OTU 9	15.1125	-4.05021	0.909718	-4.45217	8.5e-06	0.000362	Bacteria	Pseudomonadota	Gammaproteobacteria	Pseudomonadales	Pseudomonadaceae	NA	NA
OTU 1	39.8784	-4.04668	1.00409	-4.03021	5.57e-05	0.001043	Bacteria	Pseudomonadota	Gammaproteobacteria	Pseudomonadales	Pseudomonadaceae	Pseudomonas	NA
OTU 28	7.54268	-4.02458	0.91881	-4.38021	1.19e-05	0.000403	Bacteria	Pseudomonadota	Gammaproteobacteria	Pseudomonadales	Pseudomonadaceae	Pseudomonas	NA
OTU 33	6.0711	-4.01676	0.923934	-4.34745	1.38e-05	0.000403	Bacteria	Pseudomonadota	Gammaproteobacteria	Pseudomonadales	Pseudomonadaceae	Pseudomonas	NA
OTU 15	11.7455	-4.01551	0.919852	-4.36539	1.27e-05	0.000403	Bacteria	Pseudomonadota	Gammaproteobacteria	Pseudomonadales	Pseudomonadaceae	Pseudomonas	NA
OTU 6	19.0723	-3.98978	0.921726	-4.32859	1.5e-05	0.000413	Bacteria	Pseudomonadota	Gammaproteobacteria	Pseudomonadales	Pseudomonadaceae	Pseudomonas	NA
OTU 34	5.92138	-3.97602	0.913257	-4.35367	1.34e-05	0.000403	Bacteria	Pseudomonadota	Gammaproteobacteria	Pseudomonadales	Pseudomonadaceae	Pseudomonas	NA
OTU 35	5.71197	-3.91704	0.899283	-4.35574	1.33e-05	0.000403	Bacteria	Pseudomonadota	Gammaproteobacteria	Pseudomonadales	Pseudomonadaceae	Pseudomonas	NA
OTU 7	15.8886	-3.88298	0.933574	-4.15926	3.19e-05	0.000747	Bacteria	Pseudomonadota	Gammaproteobacteria	Pseudomonadales	Pseudomonadaceae	Pseudomonas	NA
OTU 31	6.97271	-3.76163	0.882789	-4.26107	2.03e-05	0.000529	Bacteria	Pseudomonadota	Gammaproteobacteria	Pseudomonadales	Pseudomonadaceae	Pseudomonas	NA
OTU 42	5.32102	-3.62125	0.88454	-4.09394	4.24e-05	0.000904	Bacteria	Pseudomonadota	Gammaproteobacteria	Pseudomonadales	Pseudomonadaceae	Pseudomonas	NA
OTU 53	4.72139	-3.57786	0.886416	-4.03632	5.43e-05	0.001043	Bacteria	Pseudomonadota	Gammaproteobacteria	Pseudomonadales	Pseudomonadaceae	Pseudomonas	NA
OTU 48	4.9308	-3.49329	0.853378	-4.09349	4.25e-05	0.000904	Bacteria	Pseudomonadota	Gammaproteobacteria	Pseudomonadales	Pseudomonadaceae	Pseudomonas	NA
OTU 49	4.90042	-3.48284	0.859507	-4.05214	5.08e-05	0.001033	Bacteria	Pseudomonadota	Gammaproteobacteria	Pseudomonadales	Pseudomonadaceae	Pseudomonas	NA
OTU 57	4.42266	-3.46501	0.867358	-3.9949	6.47e-05	0.001122	Bacteria	Pseudomonadota	Gammaproteobacteria	Pseudomonadales	Moraxellaceae	Acinetobacter	NA
OTU 11	14.0576	-3.4583	0.901357	-3.83677	0.000125	0.001945	Bacteria	Pseudomonadota	Gammaproteobacteria	Pseudomonadales	Pseudomonadaceae	Pseudomonas	NA
OTU 58	4.30007	-3.44037	0.881733	-3.90183	9.55e-05	0.001596	Bacteria	Pseudomonadota	Gammaproteobacteria	Pseudomonadales	Pseudomonadaceae	Pseudomonas	NA
OTU 27	7.66383	-3.43636	0.85657	-4.01176	6.03e-05	0.001085	Bacteria	Pseudomonadota	Gammaproteobacteria	Pseudomonadales	Pseudomonadaceae	Pseudomonas	NA
OTU 16	11.7477	-3.40788	0.877441	-3.88389	0.000103	0.001659	Bacteria	Pseudomonadota	Gammaproteobacteria	Pseudomonadales	Pseudomonadaceae	Pseudomonas	NA
OTU 13	12.3759	-3.37239	0.909851	-3.70653	0.00021	0.002658	Bacteria	Pseudomonadota	Gammaproteobacteria	Pseudomonadales	Pseudomonadaceae	Pseudomonas	NA
OTU 18	10.0356	-3.36395	0.881585	-3.81581	0.000136	0.001985	Bacteria	Pseudomonadota	Gammaproteobacteria	Pseudomonadales	Pseudomonadaceae	Pseudomonas	NA
OTU 20	9.52492	-3.26888	0.864633	-3.78065	0.000156	0.002218	Bacteria	Pseudomonadota	Gammaproteobacteria	Pseudomonadales	Pseudomonadaceae	Pseudomonas	NA
OTU 75	3.82015	-3.23438	0.846143	-3.8225	0.000132	0.001985	Bacteria	Pseudomonadota	Gammaproteobacteria	Pseudomonadales	Pseudomonadaceae	Pseudomonas	NA
OTU 55	4.51055	-3.16683	0.844232	-3.75114	0.000176	0.002401	Bacteria	Pseudomonadota	Gammaproteobacteria	Pseudomonadales	Pseudomonadaceae	Pseudomonas	NA
OTU 70	3.96988	-3.11915	0.85224	-3.65994	0.000252	0.002952	Bacteria	Pseudomonadota	Gammaproteobacteria	Pseudomonadales	Pseudomonadaceae	Pseudomonas	NA
OTU 1495	5.62228	-3.11109	0.842222	-3.69391	0.000221	0.00272	Bacteria	Pseudomonadota	Gammaproteobacteria	Pseudomonadales	Pseudomonadaceae	Pseudomonas	NA
OTU 84	3.54963	-3.10379	0.85025	-3.65045	0.000262	0.002988	Bacteria	Pseudomonadota	Gammaproteobacteria	Pseudomonadales	Pseudomonadaceae	Pseudomonas	NA
OTU 46	4.96153	-3.05899	0.816556	-3.74621	0.00018	0.002401	Bacteria	Pseudomonadota	Gammaproteobacteria	Pseudomonadales	Pseudomonadaceae	Pseudomonas	NA
OTU 80	3.70152	-3.05832	0.819113	-3.7337	0.000189	0.002453	Bacteria	Pseudomonadota	Gammaproteobacteria	Pseudomonadales	Moraxellaceae	Acinetobacter	NA
OTU 95	3.27983	-2.96072	0.808543	-3.66179	0.00025	0.002952	Bacteria	Pseudomonadota	Gammaproteobacteria	Pseudomonadales	Pseudomonadaceae	Pseudomonas	NA
OTU 73	3.87982	-2.91323	0.829827	-3.51064	0.000447	0.004865	Bacteria	Pseudomonadota	Gammaproteobacteria	Pseudomonadales	Pseudomonadaceae	Pseudomonas	NA
OTU 103	3.10009	-2.85668	0.820851	-3.48014	0.000501	0.005241	Bacteria	Pseudomonadota	Gammaproteobacteria	Pseudomonadales	Pseudomonadaceae	Pseudomonas	NA
OTU 102	3.09973	-2.85649	0.821151	-3.47865	0.000504	0.005241	Bacteria	Pseudomonadota	Gammaproteobacteria	Pseudomonadales	Pseudomonadaceae	Pseudomonas	NA
OTU 62	4.18288	-2.84438	0.808307	-3.51893	0.000433	0.004828	Bacteria	Pseudomonadota	Gammaproteobacteria	Pseudomonadales	Pseudomonadaceae	Pseudomonas	NA
OTU 105	3.06935	-2.83818	0.822711	-3.44979	0.000561	0.005708	Bacteria	Pseudomonadota	Gammaproteobacteria	Pseudomonadales	Pseudomonadaceae	Pseudomonas	NA
OTU 97	3.25018	-2.78279	0.825872	-3.36951	0.000753	0.007342	Bacteria	Pseudomonadota	Gammaproteobacteria	Pseudomonadales	Moraxellaceae	Acinetobacter	NA
OTU 1	13.2785	-2.77013	0.891398	-3.10763	0.001886	0.013579	Bacteria	Pseudomonadota	Gammaproteobacteria	Pseudomonadales	Pseudomonadaceae	Pseudomonas	NA
OTU 114	2.88924	-2.72446	0.810007	-3.3635	0.00077	0.007351	Bacteria	Pseudomonadota	Gammaproteobacteria	Pseudomonadales	Pseudomonadaceae	Pseudomonas	NA
OTU 26	7.8132	-2.66868	0.86144	-3.09793	0.001949	0.013613	Bacteria	Pseudomonadota	Gammaproteobacteria	Pseudomonadales	Pseudomonadaceae	Pseudomonas	NA
OTU 92	3.40098	-2.63984	0.773422	-3.41319	0.000642	0.006393	Bacteria	Pseudomonadota	Gammaproteobacteria	Pseudomonadales	Pseudomonadaceae	Pseudomonas	NA
OTU 93	3.36989	-2.63942	0.809947	-3.25875	0.001119	0.009881	Bacteria	Pseudomonadota	Gammaproteobacteria	Pseudomonadales	Pseudomonadaceae	Pseudomonas	NA
OTU 51	4.81145	-2.61803	0.813532	-3.21811	0.00129	0.011029	Bacteria	Pseudomonadota	Gammaproteobacteria	Pseudomonadales	Pseudomonadaceae	Pseudomonas	NA
OTU 59	4.30007	-2.54881	0.807204	-3.15758	0.001591	0.012408	Bacteria	Pseudomonadota	Gammaproteobacteria	Pseudomonadales	Pseudomonadaceae	Pseudomonas	NA
OTU 52	4.78107	-2.53573	0.800881	-3.16618	0.001545	0.012408	Bacteria	Pseudomonadota	Gammaproteobacteria	Pseudomonadales	Pseudomonadaceae	Pseudomonas	NA
OTU 131	2.61945	-2.53536	0.776421	-3.26544	0.001093	0.009836	Bacteria	Pseudomonadota	Gammaproteobacteria	Pseudomonadales	Pseudomonadaceae	Pseudomonas	NA
OTU 135	2.59015	-2.48976	0.796038	-3.12769	0.001762	0.013088	Bacteria	Pseudomonadota	Gammaproteobacteria	Pseudomonadales	Pseudomonadaceae	Pseudomonas	NA
OTU 139	2.55905	-2.48936	0.78739	-3.16153	0.001569	0.012408	Bacteria	Pseudomonadota	Gammaproteobacteria	Pseudomonadales	Pseudomonadaceae	Pseudomonas	NA
OTU 66	4.11996	-2.4836	0.815028	-3.04725	0.002309	0.01544	Bacteria	Pseudomonadota	Gammaproteobacteria	Pseudomonadales	Pseudomonadaceae	Pseudomonas	NA
OTU 122	2.77134	-2.46717	0.769409	-3.20657	0.001343	0.011029	Bacteria	Pseudomonadota	Gammaproteobacteria	Pseudomonadales	Moraxellaceae	Acinetobacter	NA
OTU 130	2.62053	-2.46704	0.753084	-3.27592	0.001053	0.009664	Bacteria	Pseudomonadota	Gammaproteobacteria	Pseudomonadales	Moraxellaceae	Acinetobacter	NA
OTU 140	2.55905	-2.46595	0.785516	-3.13928	0.001694	0.012899	Bacteria	Pseudomonadota	Gammaproteobacteria	Pseudomonadales	Pseudomonadaceae	Pseudomonas	NA
OTU 142	2.52903	-2.46591	0.793076	-3.1093	0.001875	0.013579	Bacteria	Pseudomonadota	Gammaproteobacteria	Pseudomonadales	Pseudomonadaceae	Pseudomonas	NA
OTU 112	2.94928	-2.40335	0.793663	-3.02818	0.00246	0.015845	Bacteria	Pseudomonadota	Gammaproteobacteria	Pseudomonadales	Pseudomonadaceae	Pseudomonas	NA
OTU 153	2.43898	-2.39334	0.785394	-3.04731	0.002309	0.01544	Bacteria	Pseudomonadota	Gammaproteobacteria	Pseudomonadales	Pseudomonadaceae	Pseudomonas	NA
OTU 156	2.43898	-2.39331	0.790557	-3.02737	0.002467	0.015845	Bacteria	Pseudomonadota	Gammaproteobacteria	Pseudomonadales	Pseudomonadaceae	Pseudomonas	NA
OTU 90	3.41035	-2.39326	0.846987	-2.82562	0.004719	0.026932	Bacteria	Pseudomonadota	Gammaproteobacteria	Burkholderiales	Oxalobacteraceae	Massilia	NA
OTU 161	2.40932	-2.3428	0.786928	-2.97715	0.002909	0.018155	Bacteria	Pseudomonadota	Gammaproteobacteria	Pseudomonadales	Pseudomonadaceae	Pseudomonas	NA
OTU 178	2.29033	-2.2649	0.730578	-3.10014	0.001934	0.013613	Bacteria	Pseudomonadota	Gammaproteobacteria	Pseudomonadales	Moraxellaceae	Acinetobacter	NA
OTU 147	2.5001	-2.24925	0.743113	-3.0268	0.002472	0.015845	Bacteria	Pseudomonadota	Gammaproteobacteria	Pseudomonadales	Pseudomonadaceae	Pseudomonas	NA
OTU 146	2.49902	-2.24843	0.770893	-2.91666	0.003538	0.021362	Bacteria	Pseudomonadota	Gammaproteobacteria	Pseudomonadales	Pseudomonadaceae	Pseudomonas	NA
OTU 141	2.53084	-2.20859	0.760553	-2.90392	0.003685	0.021558	Bacteria	Pseudomonadota	Gammaproteobacteria	Burkholderiales	Oxalobacteraceae	Massilia	NA
OTU 182	2.26068	-2.18111	0.723377	-3.01519	0.002568	0.016242	Bacteria	Pseudomonadota	Gammaproteobacteria	Pseudomonadales	Moraxellaceae	Acinetobacter	NA
OTU 187	2.19884	-2.17967	0.782212	-2.78655	0.005327	0.029331	Bacteria	Pseudomonadota	Gammaproteobacteria	Pseudomonadales	Pseudomonadaceae	Pseudomonas	NA
OTU 198	2.16882	-2.12097	0.773279	-2.74282	0.006091	0.032344	Bacteria	Pseudomonadota	Gammaproteobacteria	Pseudomonadales	Pseudomonadaceae	Pseudomonas	NA
OTU 204	2.10879	-2.09086	0.748462	-2.79354	0.005213	0.029046	Bacteria	Bacillota	Bacilli	Lactobacillales	Carnobacteriaceae	Carnobacterium	NA
OTU 179	2.28889	-2.06668	0.754808	-2.73801	0.006181	0.032344	Bacteria	Pseudomonadota	Gammaproteobacteria	Pseudomonadales	Pseudomonadaceae	Pseudomonas	NA
OTU 209	2.07877	-2.05987	0.752177	-2.73855	0.006171	0.032344	Bacteria	Pseudomonadota	Gammaproteobacteria	Pseudomonadales	Pseudomonadaceae	Pseudomonas	NA
OTU 208	2.07877	-2.05978	0.76361	-2.69742	0.006988	0.035405	Bacteria	Pseudomonadota	Gammaproteobacteria	Pseudomonadales	Pseudomonadaceae	Pseudomonas	NA
OTU 154	2.43898	-2.02166	0.757791	-2.66784	0.007634	0.036457	Bacteria	Pseudomonadota	Gammaproteobacteria	Pseudomonadales	Pseudomonadaceae	Pseudomonas	NA
OTU 221	2.01874	-1.99598	0.742536	-2.68806	0.007187	0.035405	Bacteria	Pseudomonadota	Gammaproteobacteria	Pseudomonadales	Pseudomonadaceae	Pseudomonas	NA
OTU 166	2.37967	-1.96995	0.720024	-2.73595	0.00622	0.032344	Bacteria	Pseudomonadota	Gammaproteobacteria	Pseudomonadales	Pseudomonadaceae	Pseudomonas	NA
OTU 216	2.04911	-1.96328	0.729618	-2.69084	0.007127	0.035405	Bacteria	Pseudomonadota	Gammaproteobacteria	Pseudomonadales	Moraxellaceae	Acinetobacter	NA
OTU 229	1.98872	-1.96297	0.734369	-2.673	0.007518	0.03627	Bacteria	Pseudomonadota	Gammaproteobacteria	Pseudomonadales	Pseudomonadaceae	Pseudomonas	NA
OTU 227	1.98872	-1.96278	0.754402	-2.60177	0.009274	0.042974	Bacteria	Pseudomonadota	Gammaproteobacteria	Pseudomonadales	Pseudomonadaceae	Pseudomonas	NA
OTU 233	1.95906	-1.92957	0.715273	-2.69766	0.006983	0.035405	Bacteria	Pseudomonadota	Gammaproteobacteria	Pseudomonadales	Moraxellaceae	Acinetobacter	NA
OTU 231	1.9587	-1.92887	0.760204	-2.5373	0.011171	0.047963	Bacteria	Bacillota	Bacilli	Lactobacillales	Carnobacteriaceae	Carnobacterium	Carnobacterium_inhibens
OTU 201	2.13881	-1.92132	0.727903	-2.63952	0.008302	0.039247	Bacteria	Pseudomonadota	Gammaproteobacteria	Pseudomonadales	Pseudomonadaceae	Pseudomonas	NA
OTU 241	1.92904	-1.89502	0.704118	-2.69133	0.007117	0.035405	Bacteria	Pseudomonadota	Gammaproteobacteria	NA	NA	NA	NA
OTU 237	1.92868	-1.89449	0.727951	-2.6025	0.009255	0.042974	Bacteria	Bacillota	Bacilli	Lactobacillales	Carnobacteriaceae	Carnobacterium	NA
OTU 246	1.92868	-1.89435	0.741564	-2.55454	0.010633	0.047848	Bacteria	Pseudomonadota	Gammaproteobacteria	Pseudomonadales	Pseudomonadaceae	Pseudomonas	NA
OTU 257	1.89939	-1.85949	0.72902	-2.55067	0.010751	0.047896	Bacteria	Pseudomonadota	Gammaproteobacteria	Pseudomonadales	Moraxellaceae	Acinetobacter	Acinetobacter_beijerinckii
OTU 247	1.92868	-1.85891	0.732291	-2.53848	0.011133	0.047963	Bacteria	Pseudomonadota	Gammaproteobacteria	Pseudomonadales	Pseudomonadaceae	Pseudomonas	NA
OTU 248	1.92868	-1.85891	0.732291	-2.53848	0.011133	0.047963	Bacteria	Pseudomonadota	Gammaproteobacteria	Pseudomonadales	Pseudomonadaceae	Pseudomonas	NA
OTU 269	1.86865	-1.82271	0.711247	-2.56269	0.010386	0.047193	Bacteria	Pseudomonadota	Gammaproteobacteria	Pseudomonadales	Pseudomonadaceae	Pseudomonas	NA
OTU 268	1.87009	-1.78649	0.701259	-2.54755	0.010848	0.047896	Bacteria	Pseudomonadota	Gammaproteobacteria	Pseudomonadales	Moraxellaceae	Acinetobacter	NA
OTU 425	1.59885	1.69676	0.634055	2.67604	0.00745	0.03627	Bacteria	Pseudomonadota	Alphaproteobacteria	Caulobacterales	Caulobacteraceae	Brevundimonas	NA
OTU 205	2.10951	1.70249	0.659269	2.58239	0.009812	0.045018	Bacteria	Pseudomonadota	NA	NA	NA	NA	NA
OTU 408	1.62851	1.75102	0.637506	2.74667	0.00602	0.032344	Bacteria	Pseudomonadota	Alphaproteobacteria	Caulobacterales	Caulobacteraceae	Brevundimonas	NA
OTU 192	2.16954	1.86972	0.66403	2.81571	0.004867	0.027443	Bacteria	Pseudomonadota	Alphaproteobacteria	Caulobacterales	Caulobacteraceae	Brevundimonas	NA
OTU 175	2.29033	1.91342	0.656472	2.9147	0.00356	0.021362	Bacteria	Pseudomonadota	Alphaproteobacteria	Caulobacterales	Caulobacteraceae	Brevundimonas	NA
OTU 199	2.16882	1.93996	0.667964	2.90429	0.003681	0.021558	Bacteria	Pseudomonadota	Gammaproteobacteria	Xanthomonadales	Xanthomonadaceae	Stenotrophomonas	NA
OTU 143	2.52976	2.01089	0.689035	2.91842	0.003518	0.021362	Bacteria	Pseudomonadota	Gammaproteobacteria	Xanthomonadales	Xanthomonadaceae	Stenotrophomonas	NA
OTU 96	3.24981	2.04007	0.720821	2.8302	0.004652	0.026878	Bacteria	Pseudomonadota	Alphaproteobacteria	Caulobacterales	Caulobacteraceae	Brevundimonas	NA
OTU 176	2.28925	2.07042	0.676172	3.06197	0.002199	0.015133	Bacteria	Pseudomonadota	Alphaproteobacteria	Caulobacterales	Caulobacteraceae	Brevundimonas	NA
OTU 289	1.80861	2.08247	0.663911	3.13667	0.001709	0.012899	Bacteria	Pseudomonadota	Gammaproteobacteria	Xanthomonadales	Xanthomonadaceae	Stenotrophomonas	NA
OTU 148	2.43898	2.21952	0.690381	3.21492	0.001305	0.011029	Bacteria	Pseudomonadota	Alphaproteobacteria	Caulobacterales	Caulobacteraceae	Brevundimonas	NA
OTU 1732	2.76918	2.27353	0.708032	3.21105	0.001322	0.011029	Bacteria	Pseudomonadota	Gammaproteobacteria	Xanthomonadales	Xanthomonadaceae	Stenotrophomonas	NA
OTU 157	2.43934	2.31877	0.703204	3.29744	0.000976	0.009133	Bacteria	Pseudomonadota	Gammaproteobacteria	Xanthomonadales	Xanthomonadaceae	Stenotrophomonas	NA
