# Supplementary material for: Metagenomic inference of microbial community composition and function in the weathering crust aquifer of a temperate glacier
Source: Front Microbiomes. 2024 Nov 13;3:1488744. doi: 10.3389/frmbi.2024.1488744 (PMC12993576; doi:10.3389/frmbi.2024.1488744)
Supplement: Supplementary file 3 [file Table6.xlsx]

## Sheet: A) Prokaryotic taxa
Table S6. List of gene functions for prokaryotic (A) and eukaryotic taxa (B)
Sample_name	BH01c_rep1	BH02b_rep1	BH003_rep1	BH04b_rep1	Sp001_rep1	BH06a_rep1	BH06c_rep1	BH07c_rep1	BH008_rep1	BH009_rep1	BH10a_rep1	BH10b_rep1	BH10c_rep1	BH01c_rep2	BH02b_rep2	BH003_rep2	BH04b_rep2	Sp001_rep2	BH06a_rep2	BH06b_rep2	BH06c_rep2	BH07a_rep2	BH008_rep2	BH009_rep2	BH10b_rep2	BH10c_rep2	BH10d_rep2	BH07c_rep3	BH10a_rep3	BH10d_rep3
GO:0000015 phosphopyruvate hydratase complex	7	34	29	15	35	10	14	28	25	1	2	24	29	34	61	47	6	9	10	2	11	10	35	226	1	90	11	81	18	16
GO:0000150 DNA strand exchange activity	0	0	0	0	0	0	0	0	0	0	0	1	0	0	0	0	0	0	0	0	0	0	0	0	0	0	0	0	0	2
GO:0000160 phosphorelay signal transduction system	35	179	48	16	66	18	30	66	63	5	11	78	49	114	253	96	11	9	10	5	15	28	106	539	5	174	8	144	33	24
GO:0000166 nucleotide binding	1256	5402	2961	1714	3835	855	1850	3943	2505	418	365	4023	3249	4515	9239	5358	1161	689	963	245	1216	1311	3551	29761	377	8112	810	7320	2724	2569
GO:0003674 molecular_function	10547	44817	22309	12865	28073	6245	13648	31460	19049	3026	3084	31592	24684	34957	72473	40260	8695	5260	6968	1893	9415	9825	28442	221713	3007	64485	5720	58654	19310	20108
GO:0003676 nucleic acid binding	876	3835	2230	1328	3018	685	1407	3004	1871	330	247	3080	2424	3205	6811	4030	928	519	773	258	1241	967	2624	23092	258	6054	651	5717	2057	1899
GO:0003700 DNA-binding transcription factor activity	153	687	266	134	346	78	165	377	247	45	39	479	306	528	1030	501	86	59	89	29	113	138	439	2835	31	853	67	778	197	223
GO:0003735 structural constituent of ribosome	320	1117	832	506	1074	212	490	976	693	90	84	1165	957	1104	2156	1465	340	162	291	84	364	335	938	8229	81	2302	180	1946	647	705
GO:0003824 catalytic activity	6968	30038	15387	8850	19326	4322	9477	21371	12743	2130	2115	21321	17048	23501	48562	27622	5966	3710	4835	1154	6573	6736	19128	153122	2123	43656	4099	39985	13586	13258
GO:0004601 peroxidase activity	66	239	96	64	126	18	42	120	92	9	11	149	93	149	333	203	35	19	17	5	31	35	120	856	18	287	16	252	65	58
GO:0004803 transposase activity	58	243	126	54	201	46	82	264	134	22	32	210	145	197	402	316	38	51	37	4	56	82	207	1686	25	435	27	488	106	104
GO:0005215 transporter activity	2344	9612	4254	2381	5296	1151	2595	6585	3795	563	646	6341	4796	7227	14982	7760	1651	1020	1319	360	1707	1923	5556	41715	582	13009	1043	11913	3531	4071
GO:0005515 protein binding	124	420	268	180	346	57	132	259	231	29	35	353	261	339	779	454	147	53	86	52	87	97	329	2580	22	655	53	519	213	334
GO:0005575 cellular_component	4342	17761	8908	5419	10867	2386	5255	12074	7521	1110	1172	12388	9831	13937	28710	15754	3631	1921	2710	867	3541	3802	11028	85304	1154	24842	2256	22886	7585	8340
GO:0005576 extracellular region	18	83	45	49	65	15	33	71	46	2	3	60	44	69	135	107	29	13	10	10	18	20	74	563	9	130	15	146	33	31
GO:0005618 cell wall	22	52	29	10	26	8	9	34	17	5	6	31	22	44	76	43	7	4	4	0	5	11	25	157	3	47	5	51	25	25
GO:0005622 intracellular anatomical structure	5	46	28	16	44	3	18	24	15	4	1	30	37	39	90	45	8	4	7	3	15	13	21	196	1	59	13	56	33	16
GO:0005634 nucleus	8	59	75	107	73	5	18	24	38	9	3	55	54	55	120	95	78	9	21	25	15	15	64	542	1	110	17	67	68	185
GO:0005694 chromosome	22	94	41	23	60	17	23	61	42	5	4	71	47	69	149	93	15	14	18	7	16	20	54	461	5	123	13	92	31	50
GO:0005727 extrachromosomal circular DNA	0	2	1	0	0	2	2	3	2	0	0	0	1	3	4	1	0	0	0	1	3	0	5	5	0	1	0	2	1	0
GO:0005737 cytoplasm	329	1430	666	369	811	206	427	916	634	100	92	903	693	1051	2257	1232	260	162	203	46	260	310	905	6633	99	1913	169	1756	547	522
GO:0005839 proteasome core complex	4	29	31	21	27	7	16	21	18	3	2	21	23	22	47	41	22	1	4	0	8	6	32	235	0	49	14	45	34	44
GO:0005840 ribosome	308	1046	762	472	993	205	450	876	632	78	81	1079	868	1030	2030	1345	309	153	258	77	347	318	865	7479	75	2109	155	1785	582	654
GO:0005874 microtubule	15	31	18	25	34	7	17	15	9	5	2	15	35	27	50	50	24	4	5	1	5	3	17	330	2	48	15	32	34	48
GO:0005886 plasma membrane	49	219	76	50	94	17	38	104	59	4	10	116	87	127	341	124	36	15	29	18	26	29	98	698	15	275	12	189	54	51
GO:0005975 carbohydrate metabolic process	481	2197	1337	760	1455	292	724	1608	908	167	153	1660	1510	1752	3703	2300	464	325	362	73	513	557	1412	11940	165	3557	321	3159	1100	1094
GO:0006091 generation of precursor metabolites and energy	527	2305	1460	864	1868	352	846	1911	1080	209	168	2002	1728	1841	3803	2426	557	323	522	131	632	589	1470	13603	149	3784	456	3630	1251	1053
GO:0006259 DNA metabolic process	508	2181	1149	680	1646	361	793	1499	915	191	144	1576	1213	1756	3671	2169	472	292	406	115	730	540	1390	12403	137	3099	342	2974	1110	979
GO:0006282 regulation of DNA repair	4	20	10	11	7	0	2	18	7	3	1	14	10	27	39	22	3	0	2	2	4	4	17	106	2	38	4	27	3	8
GO:0006351 transcription, DNA-templated	56	299	214	197	285	52	102	190	138	29	20	252	242	223	447	346	140	36	72	19	78	83	182	1806	16	468	51	426	188	212
GO:0006412 translation	333	1164	855	526	1113	230	508	1019	712	92	87	1209	980	1146	2256	1522	345	172	297	84	376	347	961	8473	82	2364	193	2010	661	709
GO:0006457 protein folding	99	349	147	66	215	44	101	214	142	20	25	240	173	266	537	260	53	34	54	8	60	78	189	1577	26	433	33	364	134	119
GO:0006508 proteolysis	209	994	609	371	703	150	308	667	507	73	75	799	618	782	1571	973	261	92	134	44	203	206	727	5258	70	1546	159	1234	499	592
GO:0006629 lipid metabolic process	313	1238	711	436	910	211	438	911	594	120	128	943	949	1043	2116	1269	278	188	229	57	312	316	854	7425	144	1967	202	1818	694	727
GO:0006807 nitrogen compound metabolic process	2239	9657	5076	2876	6278	1498	3076	6740	4273	668	723	7039	5505	7465	15753	9110	1904	1164	1524	341	2149	2165	6413	48659	696	14248	1297	12923	4369	4223
GO:0006808 regulation of nitrogen utilization	19	46	29	8	32	16	20	47	26	3	7	47	33	41	79	46	9	5	8	2	11	23	34	360	2	96	5	100	26	17
GO:0006810 transport	2434	10046	3998	2252	4943	1176	2445	6337	3759	502	665	6144	4369	7359	15461	7497	1580	929	1201	305	1587	1829	5735	39459	596	12824	862	11399	3214	4269
GO:0006950 response to stress	382	1597	813	501	1046	202	490	1039	656	127	99	1146	821	1279	2671	1519	335	172	244	66	397	359	1016	7860	100	2137	223	1967	728	712
GO:0007155 cell adhesion	13	58	16	13	25	11	10	21	33	0	2	27	17	39	101	40	7	4	10	6	9	4	52	286	2	93	5	47	22	30
GO:0007165 signal transduction	142	660	293	208	309	48	141	370	304	30	45	351	215	391	957	474	135	40	65	104	84	103	435	2531	33	745	66	648	214	337
GO:0008134 transcription factor binding	0	1	0	2	2	1	0	1	0	0	0	4	0	1	2	3	3	0	0	1	0	0	1	12	0	0	1	0	0	12
GO:0008150 biological_process	9175	38793	19605	11495	24576	5440	11727	26696	16565	2596	2680	27666	21475	30028	63037	35211	7716	4494	6041	1670	8267	8492	24650	190876	2586	55833	4948	50397	16774	17713
GO:0008152 metabolic process	4724	20160	11386	6570	14197	3116	6789	14907	9282	1536	1498	15687	12831	16169	33734	20041	4292	2614	3587	835	4797	4867	13527	109045	1466	31401	2994	28600	9777	9306
GO:0008218 bioluminescence	7	16	2	2	3	2	2	4	2	1	1	3	4	7	23	3	0	0	1	0	2	3	6	35	0	8	1	6	1	3
GO:0008233 peptidase activity	289	1333	728	423	881	191	437	940	639	93	100	1033	800	1079	2058	1288	276	135	182	64	278	279	903	6932	107	2032	181	1725	642	626
GO:0008658 penicillin binding	13	53	16	14	26	7	13	27	15	3	5	39	24	52	62	26	5	5	5	2	6	7	31	175	6	67	5	48	11	17
GO:0009055 electron transfer activity	535	2240	1439	852	1852	359	866	1870	1107	203	168	1913	1658	1815	3722	2345	569	304	526	142	592	568	1458	13799	142	3634	457	3584	1259	1057
GO:0009058 biosynthetic process	1989	8292	4419	2423	5660	1372	2794	5992	3691	650	665	6176	4977	6587	13894	8028	1546	1098	1408	326	1948	2040	5475	43761	660	12488	1144	11647	3808	3386
GO:0009276 Gram-negative-bacterium-type cell wall	5	8	10	4	13	0	5	12	6	2	2	12	8	12	19	14	3	1	1	0	5	3	7	54	1	16	3	19	9	8
GO:0009288 bacterial-type flagellum	15	64	14	5	33	9	11	50	24	3	2	48	23	36	90	42	4	3	5	1	4	9	38	254	4	92	2	74	11	19
GO:0009317 acetyl-CoA carboxylase complex	32	109	117	34	165	30	55	102	76	20	15	99	209	110	188	158	26	31	30	7	39	34	103	1257	17	172	33	184	142	86
GO:0009346 ATP-independent citrate lyase complex	2	3	1	0	1	0	0	1	0	0	0	0	0	1	7	3	0	0	0	0	0	0	1	11	0	2	0	3	0	0
GO:0009349 riboflavin synthase complex	6	23	24	15	16	7	12	27	14	3	2	19	14	18	47	31	8	4	5	1	6	18	27	165	3	47	5	55	19	11
GO:0009372 quorum sensing	4	17	3	1	3	3	1	3	7	0	0	7	2	13	23	11	2	0	3	0	1	0	7	37	0	14	2	7	4	5
GO:0009403 toxin biosynthetic process	12	18	10	11	13	4	9	19	9	0	1	17	12	21	44	28	5	2	1	2	2	5	16	144	2	39	3	38	9	15
GO:0009579 thylakoid	5	44	27	16	44	1	16	21	13	4	1	30	36	36	86	44	8	4	7	2	12	13	16	191	1	58	13	54	32	16
GO:0009607 response to biotic stimulus	17	66	39	23	45	10	32	42	24	2	1	54	40	63	113	51	20	3	20	3	22	16	39	321	2	92	12	84	38	28
GO:0009628 response to abiotic stimulus	35	107	60	27	76	9	33	92	55	12	9	83	56	87	190	120	26	11	13	3	22	31	81	584	10	141	13	152	46	51
GO:0015948 methanogenesis	1	8	3	1	4	0	2	8	1	0	1	3	4	3	10	6	0	0	1	0	2	2	4	37	1	6	4	9	5	1
GO:0015979 photosynthesis	19	132	116	80	182	11	133	132	62	10	6	208	262	135	263	174	41	13	56	6	107	73	75	723	3	328	50	289	155	66
GO:0016020 membrane	1494	5900	2513	1258	2965	700	1498	3757	2218	276	372	3782	2885	4390	9250	4518	889	532	688	188	1012	1150	3423	23468	399	7640	551	6847	1976	2178
GO:0016032 viral process	91	408	274	200	401	42	164	376	169	51	27	315	325	286	660	508	135	76	102	30	115	113	235	3273	30	657	87	729	292	250
GO:0016070 RNA metabolic process	671	2930	1620	1028	1877	438	898	1924	1289	209	180	2156	1625	2352	4838	2791	703	378	492	117	613	655	1894	15200	200	4212	396	3709	1414	1543
GO:0016209 antioxidant activity	27	102	56	34	66	19	31	68	47	5	9	97	55	82	178	92	16	9	16	4	22	30	62	536	6	124	10	125	37	33
GO:0016226 iron-sulfur cluster assembly	29	102	74	34	80	21	47	97	49	11	8	78	63	106	181	116	20	10	21	3	25	32	98	673	7	188	13	190	49	52
GO:0016301 kinase activity	287	1212	594	363	693	175	396	772	574	63	84	818	634	948	2008	1101	213	133	202	36	217	262	843	5577	72	1598	168	1467	520	541
GO:0016310 phosphorylation	91	393	241	130	278	72	140	307	188	26	29	337	236	312	697	434	83	53	89	13	104	90	322	2172	29	653	68	581	214	178
GO:0016469 proton-transporting two-sector ATPase complex	1	0	0	0	0	0	0	1	0	1	0	1	1	1	0	1	0	0	0	1	0	0	1	4	0	2	0	2	0	1
GO:0016491 oxidoreductase activity	1723	7163	3709	2184	4715	1027	2276	5388	3063	504	522	5341	4236	5574	11432	6525	1458	861	1239	298	1566	1623	4553	36631	469	10693	1105	9971	3267	3243
GO:0016597 amino acid binding	13	76	36	19	47	13	29	44	31	10	15	59	49	69	143	70	12	17	11	1	18	10	63	420	8	112	4	102	43	20
GO:0016740 transferase activity	2034	8641	4306	2542	5339	1125	2657	5795	3521	615	616	5907	4642	6711	14066	7637	1745	1056	1402	314	1790	1835	5394	42809	619	12039	1060	10938	3836	3688
GO:0016779 nucleotidyltransferase activity	242	1136	599	403	875	146	385	770	460	122	70	839	688	865	1789	1147	299	164	226	53	233	257	704	6363	70	1706	145	1529	555	500
GO:0016787 hydrolase activity	1495	6696	3580	2132	4424	917	2145	4721	2954	435	467	4853	3869	5272	10754	6440	1437	795	984	291	1388	1487	4316	35220	473	9924	940	8754	3148	3358
GO:0016791 phosphatase activity	80	365	172	110	211	36	101	226	120	17	17	276	229	272	591	280	81	30	52	16	61	75	174	1620	19	538	56	361	151	196
GO:0016829 lyase activity	487	2131	1013	532	1227	305	634	1557	810	149	123	1394	1107	1638	3335	1874	358	261	326	58	451	497	1297	9721	165	3044	247	2815	859	843
GO:0016853 isomerase activity	367	1632	881	448	1016	294	547	1045	729	109	100	1084	893	1359	2786	1505	297	200	268	72	541	344	996	8095	113	2207	208	2034	737	631
GO:0016874 ligase activity	534	2309	1333	730	1729	424	870	1753	1118	212	176	1817	1661	1945	3969	2432	483	340	434	73	571	633	1675	13728	180	3759	364	3402	1235	1027
GO:0017000 antibiotic biosynthetic process	12	61	19	5	27	7	8	38	20	1	5	27	18	33	80	43	4	5	5	0	9	11	21	215	3	83	4	56	10	9
GO:0017004 cytochrome complex assembly	20	115	44	24	54	11	28	63	35	8	5	78	76	66	166	80	22	5	13	2	14	10	65	450	7	141	11	117	32	47
GO:0017111 nucleoside-triphosphatase activity	177	845	630	407	777	172	354	727	400	83	56	691	593	693	1439	980	293	102	191	56	235	232	585	5785	63	1358	162	1302	572	623
GO:0019222 regulation of metabolic process	322	1455	664	429	827	187	361	893	621	94	80	1017	719	1126	2398	1240	289	150	182	110	259	295	973	6534	73	2000	159	1668	541	697
GO:0019842 vitamin binding	19	127	103	37	114	28	57	141	113	14	13	137	106	121	224	215	23	27	35	5	44	57	123	1102	13	297	27	271	65	59
GO:0019867 outer membrane	49	194	56	31	69	25	50	119	66	6	14	98	62	181	297	124	23	10	27	9	24	41	108	642	9	251	16	212	50	55
GO:0019898 extrinsic component of membrane	0	0	1	1	0	0	1	0	1	0	0	1	2	2	0	2	0	0	1	0	2	0	0	5	0	2	1	2	1	3
GO:0030170 pyridoxal phosphate binding	131	541	248	177	342	90	167	385	237	36	44	379	266	387	896	439	110	57	83	10	127	123	349	2470	34	787	69	706	219	256
GO:0030246 carbohydrate binding	7	45	19	14	23	12	14	34	26	1	1	30	36	43	72	36	7	5	4	1	13	8	35	188	2	64	5	56	16	30
GO:0031224 intrinsic component of membrane	1382	5870	2693	1593	3375	719	1679	3932	2324	346	395	3927	3040	4605	9308	4809	1034	622	902	306	1114	1172	3378	26379	335	8024	760	7476	2343	2423
GO:0038023 signaling receptor activity	104	415	171	83	174	25	87	270	208	14	33	230	137	250	606	268	52	29	42	83	57	58	278	1480	28	480	40	420	122	153
GO:0042221 response to chemical	53	167	82	33	66	13	29	77	69	0	11	87	68	163	277	132	32	15	18	9	13	24	106	643	14	215	27	181	66	52
GO:0042575 DNA polymerase complex	8	48	27	17	34	7	16	33	30	4	5	36	31	28	83	48	7	5	10	1	11	13	31	251	5	62	4	56	18	39
GO:0042597 periplasmic space	68	315	67	29	87	46	56	158	83	9	17	159	87	191	428	171	14	22	19	3	31	36	142	871	20	296	16	253	53	56
GO:0042910 xenobiotic transmembrane transporter activity	32	142	44	38	59	18	32	84	38	5	4	59	54	101	247	90	15	15	13	1	18	25	59	538	5	163	8	147	33	38
GO:0043167 ion binding	1787	7532	3928	2328	5089	1183	2473	5416	3309	557	536	5494	4307	6188	12556	7156	1527	919	1290	335	1682	1759	4845	39629	545	11108	1081	10100	3488	3571
GO:0043190 ATP-binding cassette (ABC) transporter complex	92	368	155	79	214	60	130	236	131	17	29	247	198	280	569	272	45	35	74	12	92	87	196	1599	18	454	43	471	127	77
GO:0043934 sporulation	4	9	12	3	10	1	2	12	5	1	2	12	7	9	21	9	1	2	2	1	3	2	7	57	3	26	2	21	6	2
GO:0044281 small molecule metabolic process	2014	8764	4638	2404	5789	1416	2849	6387	3943	659	685	6374	5120	6958	14614	8346	1598	1157	1459	319	1974	2059	5971	45694	722	13226	1155	12378	3968	3518
GO:0044423 virion component	66	259	232	152	296	39	139	313	144	43	20	270	273	257	477	429	87	57	88	42	108	106	252	2438	31	521	77	672	242	173
GO:0045454 cell redox homeostasis	21	99	45	18	52	8	31	71	48	5	4	70	33	73	148	69	9	6	9	5	13	23	58	416	8	123	9	120	45	20
GO:0046718 viral entry into host cell	2	1	1	2	3	1	1	2	0	0	1	2	2	3	4	3	2	1	1	0	0	1	1	25	1	5	2	5	5	4
GO:0046872 metal ion binding	602	2434	1140	711	1463	367	727	1687	967	159	183	1656	1224	1874	3815	2050	438	273	379	104	529	511	1538	11528	185	3478	314	3144	947	1162
GO:0046906 tetrapyrrole binding	436	1803	1088	685	1434	280	616	1553	856	161	124	1530	1282	1393	2952	1863	439	262	377	103	415	443	1122	10877	134	2982	360	2940	975	879
GO:0048500 signal recognition particle	4	34	33	17	26	11	16	24	27	5	2	23	24	31	67	47	11	8	10	2	9	11	29	263	6	64	9	45	23	18
GO:0051536 iron-sulfur cluster binding	134	560	317	152	412	107	239	447	267	36	40	467	322	497	928	543	115	76	101	18	151	141	380	3186	37	917	60	890	248	211
GO:0065003 protein-containing complex assembly	34	192	101	75	117	25	49	113	73	17	11	146	131	125	302	183	75	18	27	15	29	37	125	978	12	266	20	201	83	170
GO:0071103 DNA conformation change	105	441	224	161	314	82	106	249	181	28	25	303	207	353	716	405	114	52	82	33	103	95	223	2221	23	572	67	518	197	205
GO:0071840 cellular component organization or biogenesis	319	1453	768	579	1012	229	391	870	574	101	88	994	755	1112	2345	1340	398	163	248	94	308	323	910	7427	93	1911	205	1699	703	973
GO:0071973 bacterial-type flagellum-dependent cell motility	64	261	74	32	118	32	40	181	102	8	15	163	74	154	385	175	23	20	18	5	31	41	153	1040	15	324	14	278	53	45
GO:0098796 membrane protein complex	241	996	664	462	855	162	463	790	496	83	71	881	832	873	1732	1096	334	116	248	60	330	321	668	6012	63	1562	185	1567	626	589
GO:1902494 catalytic complex	257	1058	675	425	830	172	335	793	514	104	76	753	746	845	1790	1092	293	142	196	54	259	282	720	6495	90	1481	167	1508	625	669
GO:1990204 oxidoreductase complex	110	364	169	110	258	45	104	287	158	25	24	235	196	288	608	327	85	43	56	19	72	92	230	1872	25	439	44	491	173	147

## Sheet: B) Eukaryotic taxa
Sample_name	BH003_rep1	BH04b_rep1	Sp001_rep1	BH06c_rep1	BH008_rep1	BH10b_rep1	BH10c_rep1	BH01c_rep2	BH02b_rep2	BH003_rep2	BH04b_rep2	BH06b_rep2	BH06c_rep2	BH008_rep2	BH009_rep2	BH10b_rep2	BH10c_rep2	BH10d_rep2	BH07c_rep3	BH10a_rep3	BH10d_rep3	BH01c_rep3	BH10a_rep4
GO:0000015 phosphopyruvate hydratase complex	2	2	3	0	0	0	0	0	1	3	1	0	2	0	7	1	3	3	6	0	6	2	2
GO:0000150 DNA strand exchange activity	0	0	0	0	0	0	0	0	0	0	0	0	0	0	0	0	0	0	0	0	2	0	1
GO:0000160 phosphorelay signal transduction system	1	0	0	0	0	0	0	0	0	0	0	0	0	0	3	0	0	0	0	0	0	0	0
GO:0000166 nucleotide binding	518	833	296	194	73	125	141	53	262	361	330	67	35	99	1467	184	168	61	67	285	979	148	700
GO:0003674 molecular_function	3997	7367	2443	1766	516	1002	1145	472	1892	2758	2562	655	367	642	11069	1448	1251	492	544	1940	7354	1145	5875
GO:0003676 nucleic acid binding	396	652	219	129	48	80	118	48	209	246	209	60	30	56	960	134	114	49	57	158	652	100	518
GO:0003700 DNA-binding transcription factor activity	46	68	21	24	2	5	19	6	17	16	18	9	2	2	97	12	12	1	2	22	53	8	45
GO:0003735 structural constituent of ribosome	202	382	160	82	36	64	85	38	95	162	122	21	33	31	667	104	90	32	47	89	349	69	303
GO:0003824 catalytic activity	2521	4598	1540	1062	329	630	716	298	1158	1727	1684	275	213	446	7124	912	813	329	348	1284	4570	709	3668
GO:0004601 peroxidase activity	10	42	9	5	1	4	2	1	4	9	14	0	2	1	52	8	3	3	1	8	16	5	16
GO:0004803 transposase activity	5	8	3	2	0	0	1	0	3	4	7	1	1	0	12	0	2	0	1	3	5	0	8
GO:0005215 transporter activity	711	1310	463	358	121	230	296	135	361	536	489	108	94	92	1928	343	290	92	157	299	1338	256	1093
GO:0005515 protein binding	158	240	67	66	14	31	15	6	95	110	69	87	13	24	342	40	36	12	18	44	190	35	123
GO:0005575 cellular_component	2154	3897	1340	1005	308	502	696	296	1086	1470	1284	409	252	348	5881	730	708	258	377	1020	3435	605	2740
GO:0005576 extracellular region	14	59	8	14	1	1	2	1	9	12	13	4	1	0	48	2	1	1	3	4	19	3	16
GO:0005618 cell wall	0	2	0	1	0	0	0	0	0	1	2	0	0	0	2	0	1	0	0	4	8	0	4
GO:0005622 intracellular anatomical structure	7	8	9	2	3	6	15	9	10	8	8	2	4	3	36	9	11	3	4	13	7	10	9
GO:0005634 nucleus	86	178	60	20	8	14	19	7	63	56	49	28	9	12	212	22	24	10	5	36	142	27	114
GO:0005694 chromosome	5	9	3	3	0	1	0	1	4	3	1	0	0	0	7	0	0	0	0	0	7	0	7
GO:0005737 cytoplasm	88	177	54	42	12	12	19	7	31	65	70	3	7	20	245	18	15	12	11	55	181	17	141
GO:0005839 proteasome core complex	23	53	11	11	1	5	3	1	7	14	15	0	2	6	70	4	4	6	1	14	38	10	35
GO:0005840 ribosome	185	353	155	81	38	61	81	35	90	147	116	20	28	29	604	95	83	30	45	86	321	63	280
GO:0005874 microtubule	12	20	7	6	2	2	5	0	7	8	12	1	5	1	68	6	8	6	1	19	32	8	21
GO:0005886 plasma membrane	18	25	8	11	2	1	4	0	10	5	10	10	1	2	23	6	4	0	3	5	20	3	16
GO:0005975 carbohydrate metabolic process	171	331	110	90	24	47	60	15	83	102	111	17	13	24	527	75	47	33	21	111	386	45	315
GO:0006091 generation of precursor metabolites and energy	263	361	201	133	70	120	162	76	169	245	176	40	60	53	832	154	165	53	100	146	300	133	268
GO:0006259 DNA metabolic process	153	272	100	52	20	37	27	13	74	93	87	14	9	25	315	43	27	18	6	72	226	26	188
GO:0006282 regulation of DNA repair	1	2	0	0	1	0	0	0	1	0	0	1	0	0	2	1	0	0	0	0	0	0	2
GO:0006351 transcription, DNA-templated	96	178	70	35	14	21	34	14	46	73	64	9	9	21	227	34	37	9	19	42	129	32	84
GO:0006412 translation	202	394	157	86	37	67	89	38	100	165	125	21	33	34	674	108	94	33	50	89	338	66	301
GO:0006457 protein folding	33	59	11	9	3	6	3	1	16	23	17	2	1	7	105	13	15	7	4	15	52	5	24
GO:0006508 proteolysis	139	317	109	77	11	28	36	11	60	100	113	15	9	20	495	33	32	26	15	75	262	40	201
GO:0006629 lipid metabolic process	147	278	85	47	14	33	61	14	74	96	98	3	16	33	492	48	52	28	26	81	310	50	249
GO:0006807 nitrogen compound metabolic process	813	1544	523	307	88	184	205	72	376	597	580	81	68	147	2279	264	227	106	96	427	1491	198	1178
GO:0006808 regulation of nitrogen utilization	0	0	0	0	0	1	0	0	0	0	0	0	0	0	3	0	0	0	0	0	0	0	4
GO:0006810 transport	827	1660	486	322	86	183	216	80	344	529	518	113	73	101	1918	281	213	73	97	328	1647	224	1304
GO:0006950 response to stress	141	296	101	52	22	40	17	11	56	94	89	13	11	25	309	47	25	19	4	76	218	25	193
GO:0007155 cell adhesion	12	11	5	11	0	2	0	1	8	7	2	14	0	0	42	2	0	0	3	2	7	0	4
GO:0007165 signal transduction	149	238	61	104	12	21	23	20	113	128	76	147	17	19	337	28	33	16	19	55	209	39	168
GO:0008134 transcription factor binding	0	2	1	3	0	0	0	0	1	0	1	0	0	0	1	1	1	0	0	1	5	0	2
GO:0008150 biological_process	3883	7112	2356	1596	491	929	1101	436	1846	2664	2408	632	357	589	10271	1302	1152	464	533	1828	6684	1062	5349
GO:0008152 metabolic process	2009	3543	1321	797	291	538	670	276	972	1453	1299	207	224	364	5669	780	716	279	355	1019	3422	601	2770
GO:0008218 bioluminescence	0	0	0	0	0	0	0	0	0	0	0	0	0	0	0	0	1	0	0	0	0	0	0
GO:0008233 peptidase activity	104	236	96	64	10	27	33	13	56	83	75	20	6	18	441	39	31	14	13	56	223	26	163
GO:0008658 penicillin binding	0	0	0	0	0	0	0	0	0	0	0	0	0	0	0	0	0	1	0	0	0	0	0
GO:0009055 electron transfer activity	266	367	184	132	71	116	158	85	182	244	206	38	58	44	810	158	165	53	95	131	276	128	245
GO:0009058 biosynthetic process	566	1020	342	170	67	140	187	70	264	380	372	42	55	126	1582	198	175	89	93	297	1077	150	886
GO:0009276 Gram-negative-bacterium-type cell wall	0	0	0	0	0	0	0	0	0	1	0	0	0	0	0	0	0	0	0	0	0	0	0
GO:0009288 bacterial-type flagellum	0	1	1	0	0	0	0	0	0	0	0	0	0	0	1	0	0	0	0	0	3	0	3
GO:0009317 acetyl-CoA carboxylase complex	10	3	7	4	4	5	39	9	8	17	7	1	5	10	137	4	28	5	9	28	18	12	13
GO:0009349 riboflavin synthase complex	2	3	2	0	0	0	0	0	2	1	3	0	0	0	3	1	0	0	1	4	6	0	3
GO:0009372 quorum sensing	0	0	0	0	0	0	0	0	0	0	0	0	0	0	1	0	0	0	0	0	3	0	2
GO:0009403 toxin biosynthetic process	2	13	0	1	0	2	2	0	0	1	4	0	0	0	9	1	1	0	0	2	14	5	10
GO:0009579 thylakoid	7	8	9	2	3	6	15	9	10	8	8	2	4	3	36	9	11	3	4	13	7	10	9
GO:0009607 response to biotic stimulus	0	1	0	3	0	1	0	0	2	1	1	1	0	0	10	1	0	1	0	3	7	0	3
GO:0009628 response to abiotic stimulus	6	23	7	5	0	8	4	1	3	8	6	0	2	0	53	4	3	0	1	4	23	3	11
GO:0015948 methanogenesis	0	0	0	0	0	0	0	0	0	1	0	0	0	0	0	0	0	0	0	0	0	0	0
GO:0015979 photosynthesis	39	34	37	19	17	18	50	26	30	33	26	2	20	12	118	31	52	8	28	27	26	29	33
GO:0016020 membrane	370	733	238	186	50	88	128	59	184	252	225	74	52	56	1044	140	128	51	68	174	687	97	520
GO:0016032 viral process	47	58	24	37	15	19	33	15	42	39	35	30	6	10	133	14	26	4	13	30	79	23	52
GO:0016070 RNA metabolic process	420	713	200	110	38	64	72	37	158	231	205	16	15	59	901	87	83	38	42	161	627	81	521
GO:0016209 antioxidant activity	13	16	3	2	1	2	2	0	7	7	7	0	0	0	29	3	2	1	0	5	8	0	7
GO:0016226 iron-sulfur cluster assembly	7	20	3	5	0	1	1	1	0	3	7	0	0	0	24	0	2	0	0	4	13	2	10
GO:0016301 kinase activity	104	188	60	54	17	18	25	9	54	91	77	33	4	19	377	35	28	14	8	49	178	24	146
GO:0016310 phosphorylation	33	45	22	14	5	9	16	1	19	31	25	5	5	7	128	12	15	8	9	26	46	9	53
GO:0016469 proton-transporting two-sector ATPase complex	1	0	0	2	0	1	1	0	0	1	0	0	0	1	4	0	0	0	0	0	1	0	0
GO:0016491 oxidoreductase activity	658	1158	403	314	116	221	246	121	333	511	477	65	89	113	1833	320	303	105	138	351	1162	256	947
GO:0016597 amino acid binding	3	0	1	0	0	0	0	1	0	0	2	0	2	0	4	0	0	0	0	1	6	0	4
GO:0016740 transferase activity	793	1392	437	305	79	163	184	63	338	527	519	119	37	117	2068	228	204	86	68	349	1301	179	1037
GO:0016779 nucleotidyltransferase activity	152	226	90	56	20	34	53	20	73	108	95	23	11	23	353	44	55	14	27	58	183	48	138
GO:0016787 hydrolase activity	648	1250	412	270	74	143	154	60	299	416	432	60	41	110	2025	223	178	79	68	342	1253	167	965
GO:0016791 phosphatase activity	65	100	31	23	6	14	12	8	31	32	30	3	6	9	205	17	14	4	4	27	88	19	83
GO:0016829 lyase activity	111	236	65	56	13	29	14	12	38	64	80	6	18	25	293	38	27	19	20	68	289	18	242
GO:0016853 isomerase activity	92	157	66	38	9	17	25	7	46	58	51	19	9	16	237	29	22	18	10	40	152	27	148
GO:0016874 ligase activity	160	270	122	58	21	45	90	29	72	125	92	4	16	51	563	57	75	17	38	109	330	50	242
GO:0017000 antibiotic biosynthetic process	0	0	0	0	0	0	0	0	0	0	0	0	0	1	3	0	0	0	0	0	3	1	2
GO:0017004 cytochrome complex assembly	12	23	10	5	3	1	15	5	5	9	5	0	3	1	26	6	10	4	6	4	10	2	9
GO:0017111 nucleoside-triphosphatase activity	195	312	106	60	27	37	49	14	98	144	132	27	11	42	610	72	66	27	25	108	344	53	245
GO:0019222 regulation of metabolic process	187	335	109	77	20	38	57	13	112	135	95	61	11	18	494	51	45	10	20	97	273	38	230
GO:0019842 vitamin binding	8	8	6	8	3	3	4	0	2	9	3	0	1	0	35	3	3	1	1	4	24	2	11
GO:0019867 outer membrane	6	11	6	11	0	2	2	0	2	4	9	0	0	0	12	0	1	1	0	3	10	3	6
GO:0019898 extrinsic component of membrane	0	0	0	0	0	0	0	0	0	0	0	0	0	0	1	0	0	0	0	0	2	0	0
GO:0030170 pyridoxal phosphate binding	39	96	31	19	7	10	5	2	14	30	28	0	1	9	96	16	8	3	9	23	90	14	80
GO:0030246 carbohydrate binding	3	11	1	1	0	0	0	0	4	6	2	1	0	0	15	0	0	1	0	2	15	1	18
GO:0031224 intrinsic component of membrane	577	956	344	356	92	141	191	87	295	408	339	158	75	93	1574	215	195	56	97	251	843	198	694
GO:0038023 signaling receptor activity	58	60	23	85	2	11	11	12	76	65	26	125	9	4	151	13	11	6	7	28	84	20	62
GO:0042221 response to chemical	12	15	8	6	3	3	3	0	6	7	4	5	0	3	29	5	6	2	1	6	11	0	7
GO:0042575 DNA polymerase complex	9	14	9	0	2	3	2	0	1	4	4	1	1	2	21	2	0	1	0	4	18	1	22
GO:0042597 periplasmic space	2	0	1	0	0	1	2	0	0	1	3	0	0	0	1	1	0	0	0	0	2	0	0
GO:0042910 xenobiotic transmembrane transporter activity	6	22	5	5	0	1	2	0	4	3	7	0	0	1	30	3	1	2	2	5	14	4	7
GO:0043167 ion binding	685	1192	417	291	89	166	180	72	332	484	439	99	53	118	2013	245	236	86	94	384	1397	215	1020
GO:0043190 ATP-binding cassette (ABC) transporter complex	2	4	0	0	0	0	2	0	2	0	3	0	0	1	8	1	0	0	0	0	4	3	6
GO:0044281 small molecule metabolic process	563	994	352	188	68	140	191	66	254	414	376	31	58	117	1579	199	188	75	90	324	1100	139	935
GO:0044423 virion component	41	54	27	26	7	13	21	6	18	23	17	11	5	2	130	13	11	6	8	34	40	11	36
GO:0045454 cell redox homeostasis	5	2	0	1	0	0	1	0	0	3	0	0	0	0	3	0	1	0	0	3	2	1	2
GO:0046718 viral entry into host cell	0	0	0	0	0	0	0	0	0	0	0	0	0	0	3	0	0	0	0	1	0	0	0
GO:0046872 metal ion binding	207	414	132	110	23	56	47	22	88	139	134	34	18	30	593	78	74	24	32	117	494	73	360
GO:0046906 tetrapyrrole binding	226	378	160	137	41	86	94	55	107	196	151	23	41	38	662	123	121	35	59	113	316	115	251
GO:0048500 signal recognition particle	7	19	4	3	2	2	5	1	3	10	5	0	0	0	16	4	1	2	3	5	12	1	4
GO:0051536 iron-sulfur cluster binding	45	82	19	11	6	8	8	4	11	22	27	1	9	8	99	14	14	7	5	15	74	8	49
GO:0065003 protein-containing complex assembly	63	128	46	18	5	7	27	6	29	44	41	12	5	7	151	22	21	8	7	19	89	14	89
GO:0071103 DNA conformation change	41	64	29	6	4	11	11	4	28	32	21	4	2	8	106	11	7	9	7	23	67	11	52
GO:0071840 cellular component organization or biogenesis	314	550	171	99	23	62	69	22	137	178	180	44	18	37	640	83	60	33	21	125	473	63	340
GO:0071973 bacterial-type flagellum-dependent cell motility	1	3	2	1	1	0	1	0	1	0	3	2	0	0	2	0	1	0	1	1	5	0	7
GO:0098796 membrane protein complex	229	348	158	90	40	65	109	57	138	166	137	50	56	49	595	94	123	24	76	81	289	70	230
GO:1902494 catalytic complex	170	321	122	66	28	41	76	26	89	116	114	15	22	36	615	52	68	27	42	102	301	38	227
GO:1990204 oxidoreductase complex	30	54	24	18	8	9	14	9	16	22	24	7	8	2	100	13	19	6	16	20	47	7	30
