# Supplementary material for: Metagenomic inference of microbial community composition and function in the weathering crust aquifer of a temperate glacier
Source: Front Microbiomes. 2024 Nov 13;3:1488744. doi: 10.3389/frmbi.2024.1488744 (PMC12993576; doi:10.3389/frmbi.2024.1488744)
Supplement: Supplementary file 4 [file Table7.xlsx]

## Sheet: A) Prokaryotic taxa
Table S7. List of genes significantly enriched in surface samples (supraglacial, WCA, and near-surface ice) compared to englacial samples (below 5m) assigned to prokaryotic taxa (A) and eukaryotic taxa (B). Analysis was done using DESEQ2 in R.
Enriched in Surface	Categories
GO:0008134 transcription factor binding	Binding
GO:0005634 nucleus	Cellular Anotomical Entity
GO:0005839 proteasome core complex	Cellular Anotomical Entity
GO:0005874 microtubule	Cellular Anotomical Entity
GO:0009317 acetyl CoA carboxylase complex	Catalytic Activity
GO:0065003 protein containing complex assembly	Cellular Process
GO:0006351 DNA templated transcription	Metabolic Process
GO:0016032 viral process	Viral Process
GO:0005515 protein binding	Binding
GO:0044423 virion component	Cellular Component
GO:0006508 proteolysis	Metabolic Process
GO:0017111 nucleoside triphosphatase activity	Catalytic Activity
GO:1902494 catalytic complex	Catalytic Activity
GO:0006629 lipid metabolic process	Metabolic Process
GO:0016779 nucleotidyltransferase activity	Catalytic Activity
GO:0005975 carbohydrate metabolic process	Metabolic Process
GO:0008233 peptidase activity	Catalytic Activity
GO:0016874 ligase activity	Catalytic Activity
GO:0008152 metabolic process	Metabolic Process
IPR001009 Influenza RNA-dependent RNA polymerase subunit PA	Binding
IPR006297 Elongation factor 4	Binding
IPR037534 Polymerase acidic protein	Binding
IPR000392 NifH/frxC family	Catalytic Activity
IPR000514 Glycoside hydrolase, family 39	Catalytic Activity
IPR000718 Peptidase M13	Catalytic Activity
IPR000743 Glycoside hydrolase, family 28	Catalytic Activity
IPR003694 NAD(+) synthetase	Catalytic Activity
IPR004803 tRNA-guanine transglycosylase	Catalytic Activity
IPR005789 Threonine dehydratase, catabolic	Catalytic Activity
IPR006426 Asparagine synthase, glutamine-hydrolyzing	Catalytic Activity
IPR006710 Glycoside hydrolase, family 43	Catalytic Activity
IPR007342 Pseudouridine-5'-phosphate glycosidase	Catalytic Activity
IPR007692 DNA helicase, DnaB type	Catalytic Activity
IPR014445 Glutamine-dependent NAD(+) synthetase	Catalytic Activity
IPR017665 Guanylate kinase	Catalytic Activity
IPR023962 Probable phosphoketolase	Catalytic Activity
IPR027031 Glycyl-tRNA synthetase/DNA polymerase subunit gamma-2	Catalytic Activity
IPR043534 Exo-beta-D-glucosaminidase/Endo-beta-mannosidase	Catalytic Activity
IPR001063 Ribosomal protein L22/L17	Cellular Anotomical Entity
IPR001848 Ribosomal protein S10	Cellular Anotomical Entity
IPR001911 Ribosomal protein S21	Cellular Anotomical Entity
IPR005727 Ribosomal protein L22, bacterial/chloroplast-type	Cellular Anotomical Entity
IPR019984 30S ribosomal protein S17	Cellular Anotomical Entity
IPR000814 TATA-box binding protein	DNA Binding
IPR006391 P-type ATPase, B chain, subfamily IA	Localization
IPR003773 Menaquinone biosynthesis enzyme	Metabolic Process
IPR005840 Ribosomal protein S12 methylthiotransferase RimO	Metabolic Process
IPR014105 Carotenoid/retinoid oxidoreductase	Metabolic Process
IPR022953 ATP-dependent 6-phosphofructokinase	Metabolic Process
IPR020818 GroES chaperonin family	Protein Folding Chaperone
IPR010101 Vitamin B12 transporter BtuB-like	Transporter Activity
Depleted in Surface	Category
GO:0043190 ATP binding cassette ABC transporter complex	Transporter Activity
GO:0071973 bacterial type flagellum dependent cell motility	Cell Motility
GO:0042910 xenobiotic transmembrane transporter activity	Transporter Activity
GO:0019867 outer membrane	Cellular Anotomical Entity
GO:0042597 periplasmic space	Cellular Anotomical Entity
GO:0008218 bioluminescence	Metabolic Process
IPR000164 Histone H3/CENP-A	Binding
IPR002024 Bacterioferritin	Binding
IPR017666 2-aminoethylphosphonate ABC transport system, ATP-binding component PhnT2	Binding
IPR000577 Carbohydrate kinase, FGGY	Catalytic Activity
IPR001795 RNA-directed RNA polymerase, luteovirus	Catalytic Activity
IPR001821 [NiFe]-hydrogenase, small subunit	Catalytic Activity
IPR003919 Cellulose synthase, subunit A	Catalytic Activity
IPR004361 Glyoxalase I	Catalytic Activity
IPR005656 MmgE/PrpD	Catalytic Activity
IPR005658 Proteinase inhibitor I11, ecotin	Catalytic Activity
IPR005776 Oxaloacetate decarboxylase, alpha subunit	Catalytic Activity
IPR005914 Acetoacetyl-CoA synthase	Catalytic Activity
IPR006256 Dihydrolipoamide acetyltransferase pyruvate dehydrogenase complex	Catalytic Activity
IPR008567 3-keto-5-aminohexanoate cleavage enzyme	Catalytic Activity
IPR010300 Cysteine dioxygenase type I	Catalytic Activity
IPR012699 Ribose 1,5-bisphosphate phosphokinase PhnN	Catalytic Activity
IPR012733 4-hydroxybenzoate 3-monooxygenase	Catalytic Activity
IPR014207 Cytochrome o ubiquinol oxidase, subunit I	Catalytic Activity
IPR015815 3-hydroxyisobutyrate dehydrogenase-related	Catalytic Activity
IPR016215 Nitrilotriacetate monooxygenase component A/pristinamycin IIA synthase subunit A	Catalytic Activity
IPR022380 Glutamyl-Q tRNA(Asp) synthetase	Catalytic Activity
IPR023687 Oxaloacetate decarboxylase, bacterial	Catalytic Activity
IPR023703 Membrane-bound lytic murein transglycosylase F	Catalytic Activity
IPR024169 Serine-pyruvate aminotransferase/2-aminoethylphosphonate-pyruvate transaminase	Catalytic Activity
IPR032886 tRNA-dihydrouridine(16) synthase	Catalytic Activity
IPR033664 tRNA 5-carboxymethoxyuridine methyltransferase	Catalytic Activity
IPR034598 D-Glucarate dehydratase-like	Catalytic Activity
IPR043690 N-acetyltransferase RimI	Catalytic Activity
IPR043700 3-dehydroshikimate dehydratase	Catalytic Activity
IPR045169 Nitrite and sulphite reductase 4Fe-4S domain containing protein	Catalytic Activity
IPR007313 FxsA cytoplasmic membrane protein	Cellular Anotomical Entity
IPR001775 GspD/PilQ family	Localization
IPR002528 Multi antimicrobial extrusion protein	Localization
IPR003841 Sodium-dependent phosphate transport protein	Localization
IPR010129 Type I secretion membrane fusion protein, HlyD family	Localization
IPR013356 Type II secretion system protein GspD	Localization
IPR018227 Amino acid/polyamine transporter 2	Localization
IPR018422 Cation/H+ exchanger, CPA1 family	Localization
IPR032694 Copper transport protein C/D	Localization
IPR002433 Ornithine decarboxylase	Metabolic Process
IPR003735 Metal-sensitive transcriptional repressor	Metabolic Process
IPR026741 Protein strawberry notch	Metabolic Process
IPR004090 Chemotaxis methyl-accepting receptor	Molecular Transducer Activity
IPR001829 Pili assembly chaperone, bacterial	Protein Folding Chaperone
IPR042054 YegD-like	Protein Folding Chaperone
IPR003192 Porin, LamB-type	Transporter Activity
IPR003684 Porin, alpha proteobacteria type	Transporter Activity
IPR006726 Para-hydroxybenzoic acid efflux pump subunit AaeB/fusaric acid resistance protein	Transporter Activity
IPR011851 Sodium/proline symporter	Transporter Activity

## Sheet: B) Eukaryotic taxa
Enriched in Surface	Categories
GO:0044281 small molecule metabolic process	Metabolic Process
GO:0006807 nitrogen compound metabolic process	Metabolic Process
GO:0009058 biosynthetic process	Metabolic Process
Depleted in Surface	Categories
GO:0005575 cellular component	Cellular Component
GO:0098796 membrane protein complex	Cellular Anatomical Entity
GO:0005515 protein binding	Binding
GO:0016032 viral process	Viral Process
GO:0007165 signal transduction	Response to Stimulus
GO:0007155 cell adhesion	Cellular Process
GO:0038023 signaling receptor activity	Molecular Transducer Activity
